# Supplementary material for: 2,5-Bis[(3-chloro­benz­yl)sulfan­yl]-1,3,4-thia­diazole
Source: Acta Crystallogr Sect E Struct Rep Online. 2012 May 5;68(Pt 6):o1620. doi: 10.1107/S1600536812019150 (PMC3379226; doi:10.1107/S1600536812019150)
Supplement: Supplementary file 2 [file e-68-o1620-Isup2.hkl]

# 
# h,k,l, Fc-squared, Fo-squared, sigma(Fo-squared) and status flag 
# 
data_I
_shelx_title ' R81218A in C2/c' 
_shelx_refln_list_code          4 
_shelx_F_calc_maximum      165.34 
_exptl_crystal_F_000       816.00 
_reflns_d_resolution_high  0.8407 
 
loop_ 
 _symmetry_equiv_pos_as_xyz 
 'x, y, z' 
 '-x, y, -z+1/2' 
 'x+1/2, y+1/2, z' 
 '-x+1/2, y+1/2, -z+1/2' 
 '-x, -y, -z' 
 'x, -y, z-1/2' 
 '-x+1/2, -y+1/2, -z' 
 'x+1/2, -y+1/2, z-1/2' 
 
_cell_length_a    17.2004 
_cell_length_b     5.6604 
_cell_length_c    17.5239 
_cell_angle_alpha  90.000 
_cell_angle_beta   92.562 
_cell_angle_gamma  90.000 
 
_shelx_F_squared_multiplier     1.000 
 
loop_ 
 _refln_index_h 
 _refln_index_k 
 _refln_index_l 
 _refln_F_squared_calc 
 _refln_F_squared_meas 
 _refln_F_squared_sigma 
 _refln_observed_status 
   4   0   0    14612.54    13365.01    144.21 o 
   8   0   0     4469.99     4530.19     84.10 o 
  10   0   0       22.89       77.56     26.92 o 
  12   0   0     1020.17     1006.00     33.15 o 
  14   0   0      352.97      369.13     20.26 o 
  16   0   0      110.83       77.59      9.81 o 
  18   0   0     3130.09     2971.15    239.87 o 
  20   0   0      518.44      512.32     39.27 o 
   1   1   0     9958.63     9841.04     89.66 o 
   5   1   0     9513.09     9160.39     96.89 o 
   7   1   0      856.91      854.69     12.50 o 
   9   1   0      462.40      548.80     14.29 o 
  11   1   0      286.64      309.15     11.84 o 
  13   1   0       14.28       24.10     17.09 o 
  15   1   0     7857.79     7688.48    204.99 o 
  17   1   0       34.98       47.89     12.22 o 
  19   1   0        1.35        4.17      4.16 o 
   0   2   0       48.42       51.59     12.26 o 
   2   2   0        5.53        7.48      2.35 o 
   4   2   0    11174.30    11701.29     92.17 o 
   8   2   0       44.61       23.60     12.33 o 
  10   2   0      410.16      387.88     12.13 o 
  12   2   0     6731.35     7105.15    733.05 o 
  14   2   0     1156.37     1177.53     42.46 o 
  16   2   0     1589.01     1692.28     99.40 o 
  18   2   0      216.93      226.20     15.81 o 
   1   3   0     3868.60     3864.76    117.22 o 
   3   3   0      961.05      912.72     12.46 o 
   5   3   0       51.05       13.38      3.43 o 
   7   3   0     1336.80     1462.35     24.47 o 
   9   3   0      114.38       98.75     27.28 o 
  11   3   0     5776.27     5822.45    482.22 o 
  13   3   0      849.28      793.51     31.67 o 
  15   3   0       16.34       13.21     15.67 o 
  17   3   0     1153.62     1128.06     43.02 o 
   0   4   0     2441.14     2465.09     62.72 o 
   2   4   0      101.89       98.65     11.41 o 
   4   4   0        4.72       18.80      2.56 o 
   6   4   0     1162.10     1091.97     17.01 o 
   8   4   0     5208.37     5054.88    134.91 o 
  10   4   0        4.43       -1.60      9.42 o 
  12   4   0      308.09      341.01     31.50 o 
  14   4   0     2256.01     2228.40    127.99 o 
  16   4   0     1539.21     1610.93     64.57 o 
   1   5   0      512.90      560.76     36.93 o 
   3   5   0     3459.77     3647.38     88.64 o 
   5   5   0     1107.16     1170.50     40.87 o 
   7   5   0      505.17      510.48     31.27 o 
   9   5   0      691.36      571.86     22.57 o 
  11   5   0        1.73       14.37      8.34 o 
  13   5   0      527.91      469.29     22.84 o 
   0   6   0     1383.94     1415.23     92.21 o 
   2   6   0      156.02      162.10      8.67 o 
   4   6   0      765.71      743.03     22.43 o 
   6   6   0       49.13       41.19     13.38 o 
   8   6   0     1139.55     1056.95     62.37 o 
 -19   1   1      938.84      927.16     29.05 o 
 -17   1   1      472.24      402.71     20.80 o 
 -15   1   1      427.27      404.32     22.02 o 
 -13   1   1     4945.47     4924.85    114.08 o 
 -11   1   1      742.04      715.80     25.06 o 
  -9   1   1    12606.28    13479.65    237.69 o 
  -7   1   1      808.31      813.25     15.86 o 
  -5   1   1      682.39      710.20      8.41 o 
  -3   1   1    13723.33    13795.43    138.56 o 
  -1   1   1     2424.81     2294.54     27.12 o 
   1   1   1     1317.72     1394.22     15.27 o 
   3   1   1       55.15       76.53      2.97 o 
   5   1   1     6591.59     6613.74     61.04 o 
   7   1   1      357.70      331.80     12.76 o 
   9   1   1    10839.70    10819.64    309.73 o 
  11   1   1      674.53      674.88     19.30 o 
  13   1   1      164.46      147.58     18.13 o 
  15   1   1     1520.76     1623.71     88.87 o 
  17   1   1      572.33      528.26     20.75 o 
  19   1   1      110.39      120.59     36.66 o 
 -18   2   1     4944.10     5028.82    152.02 o 
 -16   2   1     1564.38     1608.56     94.93 o 
 -14   2   1      876.25      951.20     35.19 o 
 -12   2   1      347.73      366.49     21.26 o 
 -10   2   1     7242.65     7143.48    143.12 o 
  -8   2   1       14.08       18.19      6.15 o 
  -6   2   1     7892.90     7762.07    218.69 o 
  -4   2   1       15.18       38.74     11.48 o 
  -2   2   1     7751.49     7685.19     54.18 o 
   0   2   1     1758.04     1638.45     21.63 o 
   2   2   1      224.04      230.46      3.11 o 
   4   2   1     8391.66     7690.28    107.29 o 
   6   2   1    17768.63    18267.13    457.48 o 
   8   2   1      384.23      424.26     24.69 o 
  10   2   1     2099.17     2172.61     32.42 o 
  12   2   1    14013.96    14623.37    384.97 o 
  14   2   1     1630.89     1667.93     59.96 o 
  16   2   1      199.51      191.37     19.10 o 
  18   2   1      617.81      587.56     34.20 o 
 -17   3   1      786.64      842.42     27.54 o 
 -15   3   1     2389.83     2369.39     62.24 o 
 -13   3   1      110.33      130.43     27.18 o 
 -11   3   1      721.78      799.92     68.11 o 
  -9   3   1     1254.68     1326.79     60.20 o 
  -7   3   1      135.87      191.77     14.97 o 
  -5   3   1      168.12      245.38     12.06 o 
  -3   3   1    14287.80    14836.83    204.43 o 
  -1   3   1      655.73      683.04     49.36 o 
   1   3   1      191.41      163.75     19.27 o 
   3   3   1     4259.38     4635.78     77.61 o 
   5   3   1      142.54      126.92      6.14 o 
   7   3   1     5145.03     5145.22     55.37 o 
   9   3   1     5446.36     5643.65    259.25 o 
  11   3   1     1590.14     1705.03     63.05 o 
  13   3   1      890.75      983.42     49.04 o 
  15   3   1     2229.72     2376.29     91.65 o 
  17   3   1     1268.33     1270.87     88.67 o 
 -16   4   1      219.80      210.08     28.21 o 
 -14   4   1      970.70      932.98     46.34 o 
 -12   4   1     1395.16     1464.89     70.97 o 
 -10   4   1      977.02     1016.14     59.45 o 
  -8   4   1     4696.64     5040.04    161.99 o 
  -6   4   1     3639.10     3633.28     57.97 o 
  -4   4   1     5594.67     5564.67     76.76 o 
  -2   4   1    11744.71    11682.06    182.02 o 
   0   4   1     3614.07     3600.50     59.92 o 
   2   4   1       24.33       31.25     11.86 o 
   4   4   1      823.36      805.91     15.16 o 
   6   4   1        0.29        1.91      1.56 o 
   8   4   1     2220.89     2167.79     62.62 o 
  10   4   1      527.29      485.29     45.42 o 
  12   4   1       35.01       37.16     15.30 o 
  14   4   1      841.60      817.07     61.38 o 
  16   4   1      420.67      412.20     33.77 o 
 -13   5   1      462.35      464.03     25.50 o 
 -11   5   1      155.00      119.27     21.62 o 
  -9   5   1      692.34      708.15     27.39 o 
  -7   5   1     5249.37     5416.40    217.57 o 
  -5   5   1     8282.16     8327.72    228.12 o 
  -3   5   1     1075.11     1068.96     31.49 o 
  -1   5   1       53.76       48.62     10.63 o 
   1   5   1    10460.47    10653.00    270.98 o 
   3   5   1      113.04      132.00     17.73 o 
   5   5   1      687.73      633.65     29.19 o 
   7   5   1        1.87        9.57      6.27 o 
   9   5   1        6.15        5.73     10.93 o 
  11   5   1      867.93      964.74     53.06 o 
  13   5   1     1742.08     1701.11     88.07 o 
  -8   6   1     1342.60     1430.01     58.92 o 
  -6   6   1       65.46       59.62     15.05 o 
  -4   6   1     1736.50     1866.21     49.19 o 
  -2   6   1     3155.99     3387.27    134.93 o 
   0   6   1       46.57       43.06      8.82 o 
   2   6   1      184.59      175.05      8.25 o 
   4   6   1      159.81      181.81     11.91 o 
   6   6   1       27.02       27.99      9.67 o 
   8   6   1      664.39      710.65     40.78 o 
 -20   0   2      823.11      721.64     57.05 o 
 -18   0   2      293.44      356.36     53.94 o 
 -16   0   2      304.97      279.94     14.63 o 
 -14   0   2     5114.31     5032.83    117.24 o 
 -12   0   2    25175.79    25098.51    397.44 o 
 -10   0   2     6389.00     6250.63    113.01 o 
  -8   0   2    10541.29    10960.62    133.95 o 
  -2   0   2     4235.70     4158.75     26.45 o 
   2   0   2     1960.40     2022.33     30.22 o 
   4   0   2      573.91      615.18     22.81 o 
   6   0   2     7366.64     6951.47     71.61 o 
   8   0   2      216.00      198.97     11.10 o 
  10   0   2     6915.64     6676.88    171.16 o 
  12   0   2       48.14       41.65     11.96 o 
  14   0   2     3190.53     3286.43    115.68 o 
  16   0   2     6472.38     6378.26    359.18 o 
  18   0   2     4800.52     4816.34    389.51 o 
  20   0   2        9.89       14.56     15.34 o 
 -19   1   2      544.73      655.45     31.42 o 
 -17   1   2      149.22      142.98      7.33 o 
 -15   1   2     4912.23     4657.79    138.73 o 
 -13   1   2      243.40      261.32     14.16 o 
 -11   1   2     4688.14     4551.28     74.19 o 
  -9   1   2    14887.62    14276.65    253.40 o 
  -7   1   2    13193.31    12817.75    157.88 o 
  -5   1   2      846.28      916.05     16.20 o 
  -3   1   2     3803.32     3801.46     47.78 o 
  -1   1   2     9954.86     9551.97     84.41 o 
   1   1   2     4565.14     4584.83     39.50 o 
   3   1   2     7625.16     7322.77     41.69 o 
   5   1   2     1959.24     1971.68     14.83 o 
   7   1   2       60.51       60.56      8.69 o 
   9   1   2     1618.16     1578.18     36.04 o 
  11   1   2     3051.56     2975.67     71.24 o 
  13   1   2     4604.55     4739.85    142.35 o 
  15   1   2      180.27      157.55     13.23 o 
  17   1   2      702.69      715.71     20.61 o 
  19   1   2      663.78      730.08     28.62 o 
 -18   2   2      121.18      161.48     14.59 o 
 -16   2   2        4.70        5.10      2.68 o 
 -14   2   2        3.17        7.46      4.77 o 
 -12   2   2     1501.16     1525.98     42.02 o 
 -10   2   2     1517.70     1600.41     39.73 o 
  -8   2   2     3117.25     2931.08     84.60 o 
  -6   2   2       88.16      118.34     13.05 o 
  -4   2   2     2292.80     2406.83     39.63 o 
  -2   2   2      221.05      233.01      4.51 o 
   0   2   2     1011.16      954.48      8.28 o 
   2   2   2     3738.39     3524.74     22.39 o 
   4   2   2     4757.52     4705.57     58.66 o 
   6   2   2     6305.71     6471.82     56.73 o 
   8   2   2     3598.70     3666.92     65.10 o 
  10   2   2     3623.35     3897.29     55.32 o 
  12   2   2        2.70        7.20      3.64 o 
  14   2   2      938.61      943.04     39.40 o 
  16   2   2      166.70      164.11     14.97 o 
  18   2   2        0.64        2.33      8.37 o 
 -17   3   2      350.79      360.86     18.60 o 
 -15   3   2      528.32      503.91     20.19 o 
 -13   3   2      457.29      457.68     23.89 o 
 -11   3   2     3812.85     4018.89    108.48 o 
  -9   3   2      711.15      676.55     20.38 o 
  -7   3   2        5.30       13.86      2.97 o 
  -5   3   2     5396.92     5559.07     85.73 o 
  -3   3   2      400.38      454.47      7.52 o 
  -1   3   2     5488.78     5236.74     60.84 o 
   1   3   2      521.66      427.07     10.22 o 
   3   3   2      546.36      645.41     16.00 o 
   5   3   2     8359.91     8343.36    119.52 o 
   7   3   2     6366.55     6304.58    143.38 o 
   9   3   2        0.25        6.48      5.33 o 
  11   3   2       24.04       22.47      9.77 o 
  13   3   2     1278.00     1272.51     52.75 o 
  15   3   2       92.90       99.49     23.90 o 
  17   3   2     1047.98     1136.83     42.38 o 
 -16   4   2      329.21      342.43     16.84 o 
 -14   4   2       62.74       46.88     12.93 o 
 -12   4   2     4635.94     4806.95    194.39 o 
 -10   4   2        6.07        9.51      3.92 o 
  -8   4   2      126.80      125.47     11.03 o 
  -6   4   2     1803.52     1924.45     32.38 o 
  -4   4   2     2649.35     2629.42     40.63 o 
  -2   4   2       82.37       86.10     10.27 o 
   0   4   2      539.45      525.30     29.99 o 
   2   4   2     6995.16     7081.99     98.54 o 
   4   4   2     4612.61     4646.65     81.99 o 
   6   4   2      611.87      675.63     14.56 o 
   8   4   2      399.37      376.12     14.70 o 
  10   4   2     3995.40     4212.58    141.73 o 
  12   4   2        2.76       17.76     13.20 o 
  14   4   2       12.94        7.22     12.30 o 
  16   4   2      168.52      171.66     49.54 o 
 -13   5   2       41.28       45.94     15.99 o 
 -11   5   2     1355.86     1329.78     44.85 o 
  -9   5   2     2352.24     2411.80     45.43 o 
  -7   5   2      757.94      822.56     36.69 o 
  -5   5   2      783.38      819.22     45.66 o 
  -3   5   2     1274.17     1297.82     36.00 o 
  -1   5   2      687.53      679.90     27.70 o 
   1   5   2     2024.77     2022.53     59.82 o 
   3   5   2      138.20      122.62     12.36 o 
   5   5   2      148.65      127.93      9.61 o 
   7   5   2      632.04      638.67     32.83 o 
   9   5   2       11.75       18.14     10.92 o 
  11   5   2      214.75      167.18     53.61 o 
  13   5   2     1074.61     1056.74     55.49 o 
  -8   6   2      842.89      785.35     36.37 o 
  -6   6   2        1.02        0.25      9.80 o 
  -4   6   2       17.80        6.97      7.09 o 
  -2   6   2       74.65       69.94     13.35 o 
   0   6   2        0.30        3.18      2.94 o 
   2   6   2     1964.00     2056.67     87.23 o 
   4   6   2      585.02      596.75     20.10 o 
   6   6   2        6.79        5.61      7.05 o 
   8   6   2      501.10      497.83     30.11 o 
 -19   1   3      341.48      362.54     16.88 o 
 -17   1   3      136.19      129.99      8.90 o 
 -15   1   3     2489.77     2741.83     76.55 o 
 -13   1   3     1978.61     2032.99     40.65 o 
 -11   1   3       67.81       78.34      5.05 o 
  -9   1   3      538.09      608.16     28.00 o 
  -7   1   3      543.82      590.21     14.91 o 
  -5   1   3      250.29      168.54      2.49 o 
  -3   1   3     5205.49     4908.16     34.30 o 
  -1   1   3      485.86      516.55      6.83 o 
   3   1   3    27337.36    26171.61    445.86 o 
   5   1   3    12521.62    12299.73    133.01 o 
   7   1   3     3274.46     3634.44     54.25 o 
   9   1   3     1027.07     1236.19     26.78 o 
  11   1   3     2440.44     2321.32     57.52 o 
  13   1   3      993.35     1000.65     31.97 o 
  15   1   3       60.94       62.03     15.12 o 
  17   1   3      242.43      223.49     11.40 o 
  19   1   3     1324.62     1279.20     49.44 o 
 -18   2   3     1151.34     1154.43     36.30 o 
 -16   2   3        2.50        9.21     13.20 o 
 -14   2   3     1233.79     1261.35     54.39 o 
 -12   2   3     2778.98     2889.82     62.43 o 
 -10   2   3      937.07     1005.48     18.53 o 
  -8   2   3     4317.41     4407.23    111.54 o 
  -6   2   3     5722.43     5622.86     69.26 o 
  -4   2   3        2.92        6.27      3.09 o 
  -2   2   3     7881.92     7749.51     63.11 o 
   0   2   3    20801.96    19799.09    192.71 o 
   2   2   3    23124.40    24151.91    415.91 o 
   4   2   3      835.74      877.43      7.94 o 
   6   2   3    11010.65    11347.56    127.33 o 
   8   2   3    10589.92    11062.17    185.67 o 
  10   2   3     1411.29     1437.64     25.93 o 
  12   2   3       27.86       22.82     11.21 o 
  14   2   3       28.04       40.49     12.10 o 
  16   2   3     1811.61     1864.95     42.15 o 
  18   2   3     1224.83     1236.61     44.44 o 
 -17   3   3      465.12      456.57     16.81 o 
 -15   3   3     1364.33     1350.48     35.27 o 
 -13   3   3     1135.30     1147.43     39.75 o 
 -11   3   3      727.16      712.08     32.85 o 
  -9   3   3      839.52      843.95     18.68 o 
  -7   3   3      781.49      823.76     11.72 o 
  -5   3   3     3989.69     4121.65     57.01 o 
  -3   3   3     2563.83     2437.65     27.51 o 
  -1   3   3    10195.57    10634.21    109.34 o 
   1   3   3     3865.83     3966.26     36.15 o 
   3   3   3    10236.36    10545.65    118.16 o 
   5   3   3     1192.02     1169.59     23.82 o 
   7   3   3      479.19      616.56     11.08 o 
   9   3   3       95.90       65.81      4.49 o 
  11   3   3      849.99      881.86     43.01 o 
  13   3   3        0.72        6.79      6.34 o 
  15   3   3      881.08      856.16     29.58 o 
  17   3   3      902.61      939.71     36.78 o 
 -16   4   3     2074.33     2153.02     65.53 o 
 -14   4   3     4729.06     4887.93    107.67 o 
 -12   4   3     1637.40     1661.83     63.02 o 
 -10   4   3     1275.00     1284.31     30.50 o 
  -8   4   3     2713.05     2780.88     54.36 o 
  -6   4   3      834.09      791.22     15.10 o 
  -4   4   3       60.08       58.80      7.33 o 
  -2   4   3     1543.59     1664.84     36.35 o 
   0   4   3       20.54       14.91      7.88 o 
   2   4   3     3436.08     3464.24     61.76 o 
   4   4   3       65.04       55.53      3.76 o 
   6   4   3      125.81      167.84      5.76 o 
   8   4   3      635.84      584.31     19.87 o 
  10   4   3      543.87      484.21     29.86 o 
  12   4   3      153.73       97.04     32.30 o 
  14   4   3     4240.30     4630.61    185.52 o 
  16   4   3      130.81       93.67     30.61 o 
 -13   5   3     1996.08     1984.82     97.13 o 
 -11   5   3     4904.69     5248.10    149.00 o 
  -9   5   3     1541.63     1601.06     35.03 o 
  -7   5   3      724.32      785.29     35.58 o 
  -5   5   3      190.49      169.97     10.15 o 
  -3   5   3      694.53      687.44     22.58 o 
  -1   5   3     2268.42     2323.63     74.15 o 
   1   5   3      443.30      427.92     24.65 o 
   3   5   3        1.45        4.37      4.53 o 
   5   5   3       34.90       19.64      9.37 o 
   7   5   3      163.23      166.25     15.72 o 
   9   5   3      160.06      177.12     31.11 o 
  11   5   3     4388.19     4366.89    220.85 o 
  13   5   3     3285.32     3451.15    166.46 o 
  -8   6   3      228.72      242.81     17.10 o 
  -6   6   3      105.59       95.02     13.05 o 
  -4   6   3      744.65      751.47     22.86 o 
  -2   6   3     1053.04     1073.85     46.03 o 
   0   6   3      693.77      686.10     31.64 o 
   2   6   3      421.89      410.54     23.67 o 
   4   6   3      930.09      939.79     33.96 o 
   6   6   3       85.99       67.85     20.75 o 
   8   6   3     1153.27     1136.70     58.75 o 
 -20   0   4     1938.04     1900.62    130.94 o 
 -18   0   4     5843.61     6256.15    415.92 o 
 -16   0   4    13634.59    12932.99    613.93 o 
 -12   0   4     2391.83     2509.25     47.99 o 
 -10   0   4     5652.15     5476.89    114.29 o 
  -8   0   4    16009.92    17530.85    211.56 o 
  -6   0   4    20510.38    20670.71    237.52 o 
  -4   0   4       40.44       48.86      2.95 o 
   2   0   4     8902.82     9034.62    128.20 o 
   4   0   4    15628.90    14541.12    151.86 o 
   6   0   4    16458.33    15724.02    501.45 o 
   8   0   4     1264.11     1233.09     36.17 o 
  10   0   4      727.50      733.54     42.54 o 
  12   0   4     6892.12     6967.53    275.22 o 
  14   0   4     6951.06     6794.27    321.42 o 
  16   0   4     2109.85     2122.34    172.34 o 
  18   0   4       40.55       41.00     18.61 o 
 -19   1   4     2125.11     2082.43     73.62 o 
 -17   1   4      454.78      485.81     16.45 o 
 -15   1   4     3105.66     3149.08     89.61 o 
 -13   1   4     2531.24     2684.25     45.82 o 
 -11   1   4       13.93       28.46      5.99 o 
  -9   1   4     1474.94     1338.67     24.59 o 
  -7   1   4      191.00      197.57      6.75 o 
  -5   1   4      124.97      110.08      3.05 o 
  -3   1   4     4476.84     4314.87     25.46 o 
   3   1   4     2958.80     3071.86     33.91 o 
   5   1   4     2193.57     2294.91     22.38 o 
   7   1   4     2435.03     2166.39     34.85 o 
   9   1   4     9401.75     8568.30    179.16 o 
  11   1   4     4295.45     4389.10    374.88 o 
  13   1   4       73.80       77.27     22.76 o 
  15   1   4     3767.75     3922.18    213.33 o 
  17   1   4      251.59      234.23     10.72 o 
  19   1   4      447.09      412.81     26.72 o 
 -18   2   4      649.81      712.92     23.24 o 
 -16   2   4      350.36      347.39     10.69 o 
 -14   2   4        6.67        9.21      4.85 o 
 -12   2   4     2259.25     2452.33     89.70 o 
 -10   2   4     7712.63     7147.47    190.89 o 
  -8   2   4     3242.44     3368.47     47.86 o 
  -6   2   4     1527.70     1377.54     29.12 o 
  -4   2   4    11146.65    11366.12    135.64 o 
  -2   2   4     1340.70     1236.38      9.45 o 
   0   2   4      895.71      967.11      8.74 o 
   2   2   4     2931.60     3284.25     20.86 o 
   4   2   4     1396.40     1660.26     19.13 o 
   6   2   4     1555.44     1686.49     25.24 o 
   8   2   4      624.85      563.77     33.14 o 
  10   2   4     4404.89     4328.44    167.13 o 
  12   2   4      626.11      591.46     19.90 o 
  14   2   4       53.14       52.61     12.68 o 
  16   2   4       97.46       88.27     27.57 o 
  18   2   4       35.36       33.78     11.30 o 
 -17   3   4     1413.51     1520.92     35.85 o 
 -15   3   4       17.30       15.07      4.69 o 
 -13   3   4      585.89      611.82     18.83 o 
 -11   3   4       21.21       22.74      6.54 o 
  -9   3   4       70.83       78.30     10.42 o 
  -7   3   4     3776.72     3709.91     43.07 o 
  -5   3   4     7236.24     6964.22    134.31 o 
  -3   3   4       14.83       14.74      2.76 o 
  -1   3   4      164.64      126.62      4.44 o 
   1   3   4     5906.60     5982.37     66.31 o 
   3   3   4     1893.03     1932.76     26.93 o 
   5   3   4     2503.21     2547.77     33.50 o 
   7   3   4        0.84        2.88      2.31 o 
   9   3   4     1226.30     1278.81     29.86 o 
  11   3   4      985.04      907.75     51.60 o 
  13   3   4      716.25      799.56     37.21 o 
  15   3   4      755.97      695.77     44.23 o 
  17   3   4     1513.54     1469.28     71.27 o 
 -16   4   4      732.13      691.92     24.73 o 
 -14   4   4      127.43      127.49     11.03 o 
 -12   4   4     1447.76     1491.87     25.04 o 
 -10   4   4     1159.17     1146.28     31.00 o 
  -8   4   4     1231.92     1233.82     25.40 o 
  -6   4   4      109.23      100.25      5.28 o 
  -4   4   4      528.33      453.90     11.00 o 
  -2   4   4    10120.02    10233.61    157.11 o 
   0   4   4      841.14      818.30     20.71 o 
   2   4   4     1609.22     1630.69     31.85 o 
   4   4   4     1789.77     1743.71     34.22 o 
   6   4   4     1956.87     2147.51     38.36 o 
   8   4   4      704.94      576.99     68.97 o 
  10   4   4       10.61        3.67      7.99 o 
  12   4   4     1091.62     1145.10     34.24 o 
  14   4   4       96.85       53.05     28.70 o 
 -13   5   4      860.60      881.45     73.13 o 
 -11   5   4      587.49      541.74     21.82 o 
  -9   5   4      220.63      212.70     20.58 o 
  -7   5   4      634.74      647.91     29.87 o 
  -5   5   4      821.37      800.90     25.72 o 
  -3   5   4      312.48      307.97     16.78 o 
  -1   5   4       34.72       29.87      9.26 o 
   1   5   4     2065.63     2005.21     59.79 o 
   3   5   4      276.41      269.14     13.42 o 
   5   5   4      261.60      274.01     20.30 o 
   7   5   4        4.69       -0.33     14.04 o 
   9   5   4       77.03       92.69     28.20 o 
  11   5   4      339.52      262.06     39.83 o 
  -8   6   4        8.17        2.32      7.80 o 
  -6   6   4      125.49      105.15     24.21 o 
  -4   6   4      405.67      415.14     16.86 o 
  -2   6   4      816.51      863.69     25.50 o 
   0   6   4     1364.28     1447.36     48.05 o 
   2   6   4      597.63      490.80     20.63 o 
   4   6   4      391.82      367.03     21.43 o 
   6   6   4      360.02      383.00     31.31 o 
   8   6   4      412.32      344.31     40.35 o 
 -19   1   5     2136.76     2086.29     51.37 o 
 -17   1   5      175.16      157.96     10.39 o 
 -15   1   5       28.15       57.68     13.10 o 
 -13   1   5      147.83      170.68      7.32 o 
 -11   1   5        0.43        4.19      2.26 o 
  -9   1   5     6716.25     6754.06    131.42 o 
  -7   1   5      240.41      157.01      3.31 o 
  -5   1   5     1111.92     1027.56     12.93 o 
  -3   1   5      705.57      724.77      5.56 o 
  -1   1   5     7262.31     6976.31     78.69 o 
   1   1   5     3890.77     4090.64     24.80 o 
   3   1   5     2319.94     2268.37     21.72 o 
   5   1   5      895.14      906.43     10.74 o 
   7   1   5     3781.10     3846.98     80.40 o 
   9   1   5      509.63      515.16     16.10 o 
  11   1   5        0.09        9.13      5.35 o 
  13   1   5     5864.42     5748.36    274.61 o 
  15   1   5     3819.41     3785.23    150.59 o 
  17   1   5       44.03       32.39     11.46 o 
  19   1   5      402.28      365.39     26.60 o 
 -18   2   5      123.00      144.94     11.88 o 
 -16   2   5      157.46      138.29      6.02 o 
 -14   2   5      229.71      228.92     11.20 o 
 -12   2   5     7688.72     7812.73    115.25 o 
 -10   2   5     4706.01     4764.37     93.76 o 
  -8   2   5        6.31       13.03      3.28 o 
  -6   2   5    10196.06     9911.98    102.26 o 
  -4   2   5    18499.86    18158.90    235.91 o 
  -2   2   5      495.78      527.90      6.84 o 
   0   2   5      327.69      411.11      4.44 o 
   2   2   5     4387.87     4359.92     30.39 o 
   4   2   5     3034.42     3142.56     22.06 o 
   6   2   5     4791.92     4872.25     56.58 o 
   8   2   5        3.93        6.11      5.87 o 
  10   2   5     4336.84     4359.34    148.77 o 
  12   2   5      690.23      650.25     26.38 o 
  14   2   5       51.69       45.27     15.37 o 
  16   2   5     2755.75     2677.62    153.09 o 
  18   2   5     3384.95     3516.57    165.06 o 
 -17   3   5       66.83       54.55     11.30 o 
 -15   3   5      161.68      168.61      8.17 o 
 -13   3   5     3848.70     4105.74    103.97 o 
 -11   3   5      622.88      610.78     18.30 o 
  -9   3   5    10127.53    10560.91    153.20 o 
  -7   3   5     4161.12     4261.83     62.53 o 
  -5   3   5      501.01      459.63      8.74 o 
  -3   3   5     4902.09     5236.39     98.44 o 
  -1   3   5      990.41     1034.94     12.24 o 
   1   3   5      485.33      393.59      6.17 o 
   3   3   5     1664.82     1636.58     18.63 o 
   5   3   5       60.02       40.66      3.25 o 
   7   3   5      275.12      315.59     13.23 o 
   9   3   5       24.96       35.11      8.17 o 
  11   3   5       65.01       69.46     19.91 o 
  13   3   5      592.30      526.44     33.82 o 
  15   3   5     1412.41     1367.49     80.43 o 
  17   3   5      290.20      261.87     20.14 o 
 -14   4   5        6.42       11.14      3.88 o 
 -12   4   5        0.23        7.49      3.73 o 
 -10   4   5       67.46       80.47      6.30 o 
  -8   4   5     1334.55     1395.13     29.84 o 
  -6   4   5      345.21      342.50     10.87 o 
  -4   4   5       84.75       80.84      6.26 o 
  -2   4   5       15.38       17.03      3.51 o 
   0   4   5        0.38        2.42      1.67 o 
   2   4   5     7636.49     7617.26    121.69 o 
   4   4   5     1353.54     1277.01     21.98 o 
   6   4   5      442.79      435.43     16.95 o 
   8   4   5      920.07      914.44     41.19 o 
  10   4   5      456.76      594.41     45.65 o 
  12   4   5       65.55       60.43     19.27 o 
  14   4   5      516.21      458.87     46.01 o 
 -13   5   5      675.95      713.25     26.05 o 
 -11   5   5     1159.05     1209.75     40.84 o 
  -9   5   5       86.49       95.78     16.70 o 
  -7   5   5      192.42      171.80      7.66 o 
  -5   5   5     1616.26     1660.44     90.91 o 
  -3   5   5       87.18       85.59     17.84 o 
  -1   5   5     5859.62     6052.35    193.07 o 
   1   5   5       91.40       78.66      7.66 o 
   3   5   5     1078.29     1036.30     38.31 o 
   5   5   5     3867.97     3825.42    179.21 o 
   7   5   5     7273.20     7699.20     96.47 o 
   9   5   5      598.50      616.74     41.71 o 
  11   5   5        3.36        8.11     14.00 o 
  -8   6   5     1611.70     1619.28    143.02 o 
  -6   6   5      106.21       75.93     18.15 o 
  -4   6   5      266.12      268.60     21.84 o 
  -2   6   5       36.23       38.83     11.25 o 
   0   6   5      256.80      213.92     16.64 o 
   2   6   5     2034.16     2096.35     62.45 o 
   4   6   5     3232.74     3502.73     94.50 o 
   6   6   5     1270.04     1275.36     53.11 o 
 -18   0   6      446.94      547.49     36.12 o 
 -16   0   6      175.56      132.26     14.53 o 
 -14   0   6     2545.81     2517.51     68.56 o 
 -12   0   6      343.01      357.71     12.71 o 
 -10   0   6      747.30      776.54     15.98 o 
  -8   0   6     2822.73     2558.72     34.96 o 
  -6   0   6     6543.78     6445.93     65.46 o 
  -4   0   6      477.81      513.58      7.04 o 
  -2   0   6    10074.20     9507.22    114.04 o 
   2   0   6    19671.54    18821.56    143.90 o 
   4   0   6      508.25      588.07     11.00 o 
   6   0   6        8.87       -1.41      4.61 o 
   8   0   6     7278.23     6915.54    127.18 o 
  10   0   6     2375.20     2643.47     69.71 o 
  12   0   6     9747.07     8857.22    286.21 o 
  14   0   6     1623.30     1661.59     90.56 o 
  16   0   6     4714.43     4707.98    153.78 o 
  18   0   6     1329.85     1324.65     65.71 o 
 -19   1   6       89.54       71.63     17.66 o 
 -17   1   6        1.23        7.61      3.51 o 
 -15   1   6     2460.69     2429.00     62.23 o 
 -13   1   6     1422.42     1439.12     33.70 o 
 -11   1   6      129.44      124.28      4.85 o 
  -9   1   6      144.70      148.79      4.12 o 
  -7   1   6      848.69      871.67     10.73 o 
  -5   1   6     3093.81     3059.50     45.62 o 
  -3   1   6    13524.99    13247.18     77.95 o 
  -1   1   6     2444.96     2432.94     31.32 o 
   1   1   6     7316.25     7355.53     79.01 o 
   3   1   6     3939.05     3833.06     40.16 o 
   5   1   6    10641.41    10421.29    207.27 o 
   7   1   6      848.29      880.17     16.95 o 
   9   1   6      616.86      556.78     21.95 o 
  11   1   6      452.14      447.04     21.97 o 
  13   1   6     1117.32     1123.19     52.73 o 
  15   1   6     2823.46     2855.82    167.01 o 
  17   1   6      388.01      317.05     21.51 o 
  19   1   6       60.79       49.27     17.31 o 
 -18   2   6      289.12      280.51     10.95 o 
 -16   2   6      664.45      667.07     13.62 o 
 -14   2   6     2168.51     2183.48     56.48 o 
 -12   2   6     4800.33     4799.96    157.92 o 
 -10   2   6      307.91      279.56      8.24 o 
  -8   2   6      623.98      656.75     12.21 o 
  -6   2   6        2.29        5.40      3.70 o 
  -4   2   6      913.66      883.81     10.07 o 
  -2   2   6      606.54      566.46      6.00 o 
   0   2   6      739.04      740.22      6.66 o 
   2   2   6       17.04       14.91      2.50 o 
   4   2   6     6712.56     6707.85     72.59 o 
   6   2   6      343.76      335.02      9.07 o 
   8   2   6      831.21      880.42     34.57 o 
  10   2   6        1.68        8.78      9.42 o 
  12   2   6     2116.69     1980.45     67.24 o 
  14   2   6     1438.15     1384.52     57.95 o 
  16   2   6      549.60      569.11     36.08 o 
  18   2   6       76.86       66.82     19.84 o 
 -17   3   6     1273.46     1376.61     44.10 o 
 -15   3   6       11.99       16.49      5.50 o 
 -13   3   6       31.14       33.19      7.17 o 
 -11   3   6     6291.63     6455.51    136.89 o 
  -9   3   6      235.05      203.12      5.59 o 
  -7   3   6      980.14      959.18     20.13 o 
  -5   3   6      153.74      148.23      5.50 o 
  -3   3   6     1298.06     1256.84     15.40 o 
  -1   3   6      686.37      687.85      9.54 o 
   1   3   6     1877.50     1953.20     21.82 o 
   3   3   6      665.28      573.36      7.86 o 
   5   3   6      983.83     1022.35     14.77 o 
   7   3   6      317.17      337.07     18.53 o 
   9   3   6      114.86       81.25     30.59 o 
  11   3   6     7563.40     7454.94    245.10 o 
  13   3   6     1946.15     1789.15    105.00 o 
  15   3   6       36.44       31.37     13.04 o 
  17   3   6     1326.66     1245.08     57.77 o 
 -14   4   6     2108.43     2117.37     50.47 o 
 -12   4   6        0.21        5.99      3.52 o 
 -10   4   6       33.21       38.41      7.28 o 
  -8   4   6     2993.76     2888.17     63.06 o 
  -6   4   6     2164.82     2154.11     46.66 o 
  -4   4   6      578.87      590.03     12.65 o 
  -2   4   6        0.02        3.59      3.99 o 
   0   4   6      866.48      807.04     13.34 o 
   2   4   6      275.91      306.46      8.50 o 
   4   4   6      739.14      699.50     15.31 o 
   6   4   6     1215.50     1174.72     42.65 o 
   8   4   6     2085.02     2070.38    109.98 o 
  10   4   6       43.37       45.00     18.74 o 
  12   4   6      228.19      179.35     31.61 o 
  14   4   6     1072.84     1020.78     59.48 o 
 -11   5   6      391.25      393.84     22.05 o 
  -9   5   6       81.70       72.94     15.21 o 
  -7   5   6      317.29      308.16     10.54 o 
  -5   5   6      155.64      142.98     13.29 o 
  -3   5   6      635.32      667.20     38.96 o 
  -1   5   6        0.41        0.73      4.89 o 
   1   5   6       18.68        9.42      4.62 o 
   3   5   6       26.53       37.80     10.96 o 
   5   5   6      596.98      607.95     34.06 o 
   7   5   6      228.95      200.65     12.03 o 
   9   5   6      145.75      114.35     41.82 o 
  11   5   6       12.22       13.08     11.64 o 
  -6   6   6      506.16      507.35     56.96 o 
  -4   6   6       22.89       18.99      7.27 o 
  -2   6   6      119.16      116.35     23.23 o 
   0   6   6      276.52      265.90     16.17 o 
   2   6   6       37.23       24.05      8.07 o 
   4   6   6       45.75       28.36      8.10 o 
   6   6   6      615.74      545.03     27.62 o 
 -19   1   7       48.16       49.14     12.35 o 
 -17   1   7       66.24       38.84      9.23 o 
 -15   1   7       95.72      108.41      7.44 o 
 -13   1   7     2708.39     2705.65     59.76 o 
 -11   1   7       22.18       24.19      4.57 o 
  -9   1   7     2427.95     2327.03     31.13 o 
  -7   1   7       17.04       31.32      4.00 o 
  -5   1   7     6619.60     6728.97     72.54 o 
  -3   1   7     1432.32     1395.80     16.71 o 
  -1   1   7        4.54       28.75      3.82 o 
   1   1   7    16103.27    16457.85    225.72 o 
   3   1   7      430.66      445.11      6.14 o 
   5   1   7      216.24      199.44      5.87 o 
   7   1   7     9452.83     9975.33    183.31 o 
   9   1   7     7447.25     7560.29    203.39 o 
  11   1   7     2589.94     2695.08     64.99 o 
  13   1   7      819.99      799.91     32.91 o 
  15   1   7       23.08       24.93      9.02 o 
  17   1   7     3778.83     3754.85    129.66 o 
 -18   2   7     2049.43     2135.57     65.60 o 
 -16   2   7     3246.76     3441.94    124.47 o 
 -14   2   7      124.75      128.19      8.69 o 
 -12   2   7       29.42       45.76      7.79 o 
 -10   2   7     4620.01     4718.02     78.50 o 
  -8   2   7      109.35      120.89      5.61 o 
  -6   2   7     1026.22      937.59     14.22 o 
  -4   2   7       51.95       75.50      4.03 o 
  -2   2   7     2733.66     2474.83     31.31 o 
   0   2   7     4234.96     4582.35     54.07 o 
   2   2   7     7638.47     7903.02    118.40 o 
   4   2   7    15313.12    15310.56    180.90 o 
   6   2   7     7630.88     7393.75    109.96 o 
   8   2   7      798.67      862.07     16.78 o 
  10   2   7     1626.66     1630.75     42.41 o 
  12   2   7     6318.11     6072.54    199.58 o 
  14   2   7     2033.06     2113.68    121.39 o 
  16   2   7      405.29      348.99     21.63 o 
 -17   3   7      235.99      237.51     11.95 o 
 -15   3   7      404.19      442.07     19.16 o 
 -13   3   7     2334.54     2389.04     87.60 o 
 -11   3   7      433.53      446.35     18.55 o 
  -9   3   7      335.59      357.66      9.74 o 
  -7   3   7        0.71        5.92      3.32 o 
  -5   3   7      377.39      351.69      8.99 o 
  -3   3   7      453.00      358.34     10.50 o 
  -1   3   7     1045.02     1022.25     12.59 o 
   1   3   7       58.18       61.73      2.69 o 
   3   3   7     8597.59     8571.05     83.05 o 
   5   3   7       30.64       17.60      4.26 o 
   7   3   7     2275.29     2203.61     69.15 o 
   9   3   7     7522.05     7406.39    241.79 o 
  11   3   7      312.42      356.80     25.68 o 
  13   3   7     1570.30     1480.44     35.08 o 
  15   3   7      298.95      312.95     20.16 o 
 -14   4   7      118.61      115.30     12.95 o 
 -12   4   7      191.82      168.64      8.74 o 
 -10   4   7      137.86      141.47      9.25 o 
  -8   4   7     2567.25     2607.42     66.61 o 
  -6   4   7      684.26      680.80     16.49 o 
  -4   4   7     1444.32     1384.70     28.09 o 
  -2   4   7     6509.91     6643.73     89.61 o 
   0   4   7       23.68       19.14      3.41 o 
   2   4   7      105.28      131.99      5.15 o 
   4   4   7     1927.72     1809.47     39.26 o 
   6   4   7       19.52       -3.70      8.42 o 
   8   4   7     3987.53     3997.56    160.88 o 
  10   4   7     2718.51     2676.25     58.47 o 
  12   4   7      175.58      193.89     23.23 o 
  14   4   7     1384.22     1236.52     61.34 o 
 -11   5   7       58.91       61.43     19.57 o 
  -9   5   7      239.77      243.65     21.94 o 
  -7   5   7     4259.16     4366.55    201.74 o 
  -5   5   7     4111.35     4256.91     84.73 o 
  -3   5   7     1415.91     1442.67     69.17 o 
  -1   5   7      288.80      292.10     13.22 o 
   1   5   7     3442.92     3581.59    167.54 o 
   3   5   7     1506.39     1616.57     79.12 o 
   5   5   7      443.95      396.96     15.31 o 
   7   5   7      713.94      688.64     35.00 o 
   9   5   7      306.34      299.61     21.45 o 
  11   5   7      765.69      751.40     42.52 o 
  -6   6   7      309.96      274.92     25.97 o 
  -4   6   7     1697.71     1786.27     96.65 o 
  -2   6   7     3837.91     4017.10    153.99 o 
   0   6   7      545.91      548.65     33.43 o 
   2   6   7      360.80      317.12     17.90 o 
   4   6   7      848.03      792.61     78.36 o 
 -18   0   8     1647.71     1557.73     61.38 o 
 -16   0   8      241.64      198.27      8.41 o 
 -14   0   8     3547.51     3277.12     90.55 o 
 -12   0   8     7620.18     7767.02    151.10 o 
 -10   0   8     4887.04     4567.69     80.46 o 
  -8   0   8      119.45       88.64      4.64 o 
  -6   0   8    15421.28    15178.62    196.15 o 
  -4   0   8     9284.87     8836.15     91.44 o 
  -2   0   8      149.43      150.99      5.44 o 
   0   0   8    12429.07    12686.91    282.99 o 
   2   0   8      134.08      256.69      7.09 o 
   4   0   8     2431.90     2912.99    140.14 o 
   6   0   8     6559.82     6230.25    115.82 o 
   8   0   8     6997.81     7221.77    506.52 o 
  10   0   8     1935.25     2072.34     85.81 o 
  12   0   8       38.58       47.60     19.93 o 
  14   0   8     2890.67     2793.33    158.36 o 
  16   0   8     4515.21     4483.29    364.41 o 
  18   0   8     4982.28     5527.33     81.95 o 
 -17   1   8       76.94       82.77      8.42 o 
 -15   1   8     2044.55     2057.61     75.13 o 
 -13   1   8       79.01       79.75      9.56 o 
 -11   1   8     3272.23     3274.27     50.20 o 
  -9   1   8     2164.47     2067.85     24.02 o 
  -7   1   8    13766.17    13616.58    129.07 o 
  -5   1   8       36.94       40.49      2.53 o 
  -3   1   8        1.08        8.80      2.39 o 
  -1   1   8     6851.97     7216.07     87.82 o 
   1   1   8     7695.50     7904.43     84.96 o 
   3   1   8     2153.36     2103.03     52.79 o 
   5   1   8     4044.72     4180.74    111.11 o 
   7   1   8      244.87      257.51      7.65 o 
   9   1   8     1719.59     1800.89     28.84 o 
  11   1   8      541.54      534.67     19.27 o 
  13   1   8     1872.81     1807.82     62.62 o 
  15   1   8     2398.17     2379.88     52.50 o 
  17   1   8      724.02      671.76     27.90 o 
 -18   2   8     1263.17     1353.43     45.28 o 
 -16   2   8        1.46        9.38      4.61 o 
 -14   2   8      333.11      314.27     12.30 o 
 -12   2   8      103.76      111.82      7.14 o 
 -10   2   8     5244.58     5198.21    102.64 o 
  -8   2   8      757.69      779.55     10.07 o 
  -6   2   8       13.81        9.55      2.91 o 
  -4   2   8      273.77      334.27      6.13 o 
  -2   2   8      485.84      602.85     17.55 o 
   0   2   8      592.97      550.06     13.04 o 
   2   2   8       89.49       90.69      7.68 o 
   4   2   8     7065.60     7065.63    133.49 o 
   6   2   8     1019.82     1070.82     28.36 o 
   8   2   8      865.07      857.63     21.05 o 
  10   2   8     1831.78     1882.75     94.64 o 
  12   2   8      391.06      331.89     25.44 o 
  14   2   8      880.69      844.49     23.01 o 
  16   2   8      651.50      616.49     26.13 o 
 -15   3   8      423.85      411.79     13.87 o 
 -13   3   8      189.64      202.70      7.44 o 
 -11   3   8     1879.56     1985.82     51.42 o 
  -9   3   8      120.79      123.02     11.52 o 
  -7   3   8      319.68      310.84      7.31 o 
  -5   3   8      970.86     1065.78     19.76 o 
  -3   3   8       34.69       34.36      4.75 o 
  -1   3   8     5518.84     5600.32    126.16 o 
   1   3   8     1912.53     1916.17     21.07 o 
   3   3   8        9.11        4.71      2.90 o 
   5   3   8     7661.04     7772.28    153.17 o 
   7   3   8     8051.16     8386.60    143.60 o 
   9   3   8      772.51      764.94     31.34 o 
  11   3   8      166.44      118.32     10.45 o 
  13   3   8     1512.05     1689.05     97.22 o 
  15   3   8      831.57      777.58     37.00 o 
 -14   4   8       27.15       24.91      7.97 o 
 -12   4   8      181.11      183.39      7.22 o 
 -10   4   8     1112.90     1092.03     21.74 o 
  -8   4   8      873.77      885.55     25.29 o 
  -6   4   8        7.38        7.71      4.16 o 
  -4   4   8     3261.91     3220.83     68.57 o 
  -2   4   8      255.39      226.71      8.22 o 
   0   4   8       63.98       74.49      7.71 o 
   2   4   8     8270.91     8232.44    168.91 o 
   4   4   8      755.50      736.62     19.31 o 
   6   4   8        3.20        8.56      5.60 o 
   8   4   8      237.75      207.42     25.16 o 
  10   4   8     1992.53     2075.92     51.74 o 
  12   4   8     1056.35      915.87     54.45 o 
  14   4   8        5.79        4.74      8.42 o 
 -11   5   8      655.31      635.21     76.14 o 
  -9   5   8       31.63       43.59     16.11 o 
  -7   5   8      324.37      285.52     28.35 o 
  -5   5   8      157.81      110.37     32.97 o 
  -3   5   8       21.65       24.66      8.46 o 
  -1   5   8      243.79      238.97     19.76 o 
   1   5   8      189.02      168.09     22.48 o 
   3   5   8       42.04       31.81     12.04 o 
   5   5   8      435.38      391.46     25.30 o 
   7   5   8        5.44        4.24      7.16 o 
   9   5   8        2.77        2.57      8.25 o 
  -4   6   8      539.55      536.12     40.84 o 
  -2   6   8        4.26       11.12      7.14 o 
   0   6   8      103.50      110.11     15.71 o 
   2   6   8     1364.11     1367.98     70.79 o 
   4   6   8     1271.00     1269.40     64.24 o 
 -17   1   9        9.52       11.26      4.60 o 
 -15   1   9       78.52      106.95      8.19 o 
 -13   1   9      805.58      768.01     18.99 o 
 -11   1   9      185.15      191.08      6.03 o 
  -9   1   9     1473.43     1432.78     25.51 o 
  -7   1   9       10.25       18.59      2.85 o 
  -5   1   9     2151.41     2107.09     31.88 o 
  -3   1   9    14222.70    15110.13    179.14 o 
  -1   1   9      810.29      818.29     16.20 o 
   1   1   9      290.66      315.65      9.47 o 
   3   1   9    10030.21    10033.13    131.50 o 
   5   1   9    10806.06    11049.81    198.74 o 
   7   1   9      223.46      240.97      8.32 o 
   9   1   9       29.74       28.54      7.89 o 
  11   1   9     2142.82     2241.39     78.38 o 
  13   1   9      197.66      184.97     12.95 o 
  15   1   9     1165.11     1105.53     67.32 o 
  17   1   9      878.18      836.80     31.75 o 
 -16   2   9        4.60        4.44      2.94 o 
 -14   2   9      355.65      361.35     11.94 o 
 -12   2   9       62.20       71.94      6.91 o 
 -10   2   9     2576.99     2575.67     52.16 o 
  -8   2   9     6133.12     6061.51     91.00 o 
  -6   2   9     4423.55     4477.52     74.93 o 
  -4   2   9      269.04      256.36     12.32 o 
  -2   2   9     2841.64     2985.15     49.36 o 
   0   2   9    12909.56    12742.25    189.20 o 
   2   2   9     7245.18     7152.47    101.52 o 
   4   2   9      166.78      159.52      8.70 o 
   6   2   9     1672.51     1679.84     28.46 o 
   8   2   9     3829.12     3930.86     84.19 o 
  10   2   9      158.47      142.03     21.62 o 
  12   2   9     3095.04     3031.32    119.44 o 
  14   2   9        1.81        2.74      4.25 o 
  16   2   9      234.30      215.95     20.78 o 
 -15   3   9      552.66      526.75     14.64 o 
 -13   3   9      820.93      782.63     15.95 o 
 -11   3   9     1512.27     1485.20     38.89 o 
  -9   3   9      263.19      244.25     13.03 o 
  -7   3   9        9.19        9.44      2.28 o 
  -5   3   9     1898.92     1832.09     32.25 o 
  -3   3   9     5014.11     4906.88     78.79 o 
  -1   3   9     4799.00     4613.68     74.50 o 
   1   3   9     4337.29     4256.06     71.44 o 
   3   3   9     3096.52     3021.02     49.53 o 
   5   3   9     2322.92     2363.00     43.54 o 
   7   3   9        3.80        4.32      2.93 o 
   9   3   9      144.86      136.76     14.34 o 
  11   3   9       10.11       11.35      6.73 o 
  13   3   9       75.46       73.79      8.41 o 
  15   3   9     2666.20     2676.84    126.18 o 
 -14   4   9     2696.28     2867.04     96.66 o 
 -12   4   9      164.95      143.36     12.22 o 
 -10   4   9      536.53      508.38     12.86 o 
  -8   4   9       49.68       49.45      6.94 o 
  -6   4   9      234.32      207.10      8.23 o 
  -4   4   9     2163.96     2043.22     45.00 o 
  -2   4   9     3432.77     3345.72     70.83 o 
   0   4   9     1126.73     1014.53     23.76 o 
   2   4   9     4447.90     4348.00     90.94 o 
   4   4   9     1285.77     1240.94     28.96 o 
   6   4   9      484.04      506.80     17.64 o 
   8   4   9       54.93       40.61     15.74 o 
  10   4   9       33.74       15.10     20.26 o 
  12   4   9       24.59       12.92     18.45 o 
  -9   5   9     1436.60     1491.50     56.71 o 
  -7   5   9      578.81      520.70     26.66 o 
  -5   5   9       92.04       61.46     23.97 o 
  -3   5   9      165.60      169.52     21.35 o 
  -1   5   9      526.12      501.71     21.28 o 
   1   5   9     1106.52     1201.35     35.37 o 
   3   5   9       23.18       30.78     16.56 o 
   5   5   9      212.06      193.52     16.47 o 
   7   5   9      339.25      332.18     44.41 o 
   9   5   9      218.37      165.22     30.68 o 
  -2   6   9      168.17      167.61     34.32 o 
   0   6   9      734.09      657.67     40.39 o 
   2   6   9        0.91      -11.96     15.65 o 
 -18   0  10     2691.86     3127.05    149.42 o 
 -16   0  10     4472.92     4644.25    264.97 o 
 -14   0  10        3.06        8.39      2.99 o 
 -12   0  10      161.25      130.50     12.19 o 
 -10   0  10     1186.48     1221.55     28.79 o 
  -8   0  10       33.19       33.47      7.42 o 
  -6   0  10     9431.39     9669.60    258.23 o 
  -4   0  10     7285.75     7553.51    128.59 o 
  -2   0  10        1.07        7.53      4.41 o 
   0   0  10     4665.38     5246.23    182.36 o 
   2   0  10     1952.48     2050.96     46.40 o 
   4   0  10     1416.46     1473.03     44.01 o 
   6   0  10    16828.38    16553.25   1065.04 o 
   8   0  10       75.74      108.75     15.05 o 
  10   0  10     2175.03     2247.52    165.41 o 
  12   0  10    10216.85    10097.19    468.02 o 
  14   0  10     1837.02     1739.12     64.62 o 
  16   0  10     1694.60     1553.45     81.64 o 
 -17   1  10      243.45      242.41     12.00 o 
 -15   1  10      589.55      645.02     14.55 o 
 -13   1  10     1543.09     1599.20     43.06 o 
 -11   1  10       45.66       51.01      5.40 o 
  -9   1  10     1808.40     1782.59     41.15 o 
  -7   1  10      405.59      393.75      7.46 o 
  -5   1  10      846.21      847.09     14.59 o 
  -3   1  10     4499.46     4373.36     56.74 o 
  -1   1  10     2474.29     2398.40     52.10 o 
   1   1  10      117.38      103.26      4.36 o 
   3   1  10     3050.93     3094.32     47.42 o 
   5   1  10      205.70      186.90     10.05 o 
   7   1  10     3147.13     3168.24     63.61 o 
   9   1  10    11581.78    11025.57    178.31 o 
  11   1  10     4858.52     4905.34    163.30 o 
  13   1  10      595.68      528.91     43.52 o 
  15   1  10     4969.65     4984.72    277.19 o 
  17   1  10      467.49      414.61     23.50 o 
 -16   2  10      115.48      124.97     11.41 o 
 -14   2  10      263.73      269.43      7.14 o 
 -12   2  10      227.31      228.46      9.62 o 
 -10   2  10     1358.79     1417.03     37.72 o 
  -8   2  10     1958.59     1901.77     32.56 o 
  -6   2  10     1852.59     1933.18     32.77 o 
  -4   2  10      597.26      626.49     15.33 o 
  -2   2  10     2180.62     2221.62     32.57 o 
   0   2  10      854.11      864.10     21.62 o 
   2   2  10      999.32      970.21     18.36 o 
   4   2  10     1374.67     1557.54     19.28 o 
   6   2  10     2024.86     2071.68     44.66 o 
   8   2  10     3983.83     4089.83     95.44 o 
  10   2  10     2051.30     2041.32     51.22 o 
  12   2  10     2527.13     2317.76    133.70 o 
  14   2  10      437.70      419.68     28.76 o 
  16   2  10      209.73      201.36     15.83 o 
 -15   3  10       71.36       52.52     13.00 o 
 -13   3  10      722.20      667.84     29.97 o 
 -11   3  10      137.90      130.39     10.70 o 
  -9   3  10       56.60       50.50      5.80 o 
  -7   3  10     2992.73     3028.39     64.77 o 
  -5   3  10     5460.40     5408.64    116.70 o 
  -3   3  10      920.01      974.30     20.41 o 
  -1   3  10      606.41      598.37     16.18 o 
   1   3  10     4671.20     4452.46     96.31 o 
   3   3  10     5355.13     5195.23     79.65 o 
   5   3  10      499.65      478.23     16.33 o 
   7   3  10       27.29       30.76      7.30 o 
   9   3  10     1867.36     2043.64     67.85 o 
  11   3  10       98.12       89.20      7.38 o 
  13   3  10      335.59      325.30     22.79 o 
  15   3  10      632.73      559.20     31.86 o 
 -12   4  10       80.31       71.93     15.38 o 
 -10   4  10     1713.30     1790.17     74.09 o 
  -8   4  10      176.08      178.22      9.11 o 
  -6   4  10        0.08        3.15      5.45 o 
  -4   4  10      979.09      984.58     30.06 o 
  -2   4  10     3458.32     3495.35     83.79 o 
   0   4  10      896.31      931.79     35.48 o 
   2   4  10        9.46        2.48      3.37 o 
   4   4  10      116.04      104.27      6.68 o 
   6   4  10     2988.87     3115.27    125.71 o 
   8   4  10       68.01       67.14     23.23 o 
  10   4  10      128.78      113.49     19.63 o 
  12   4  10     2564.39     2382.60    113.94 o 
  -9   5  10      339.75      311.46     47.70 o 
  -7   5  10        0.06        3.40      8.63 o 
  -5   5  10       11.05        7.62      5.00 o 
  -3   5  10      249.81      224.33     16.14 o 
  -1   5  10        7.32        6.94      6.70 o 
   1   5  10       74.77       50.32     21.78 o 
   3   5  10       10.76       20.94     10.21 o 
   5   5  10      143.18      121.16     14.91 o 
   7   5  10       69.56       24.60     35.75 o 
   9   5  10      209.98      188.86    144.92 o 
 -17   1  11        2.83        2.06      2.44 o 
 -15   1  11     1617.49     1592.76     61.86 o 
 -13   1  11      282.62      283.92     15.54 o 
 -11   1  11      255.87      237.10     11.33 o 
  -9   1  11     8220.42     8208.79    250.90 o 
  -7   1  11     3536.36     3665.83     62.20 o 
  -5   1  11        0.65        1.96      1.43 o 
  -3   1  11     2089.49     2053.64     45.52 o 
  -1   1  11     2742.55     2583.86     55.27 o 
   1   1  11     3410.58     3667.29     49.64 o 
   3   1  11       33.93       15.09      4.25 o 
   5   1  11      520.66      555.34     14.78 o 
   7   1  11      439.63      416.39     12.47 o 
   9   1  11      232.60      232.04     11.18 o 
  11   1  11      434.61      428.70     20.11 o 
  13   1  11     1927.15     2106.76     74.19 o 
  15   1  11     3533.70     3429.07    116.96 o 
 -16   2  11        1.94        6.88      4.74 o 
 -14   2  11      202.72      201.52      9.05 o 
 -12   2  11     7757.40     7883.54    172.24 o 
 -10   2  11     1629.02     1605.43     36.13 o 
  -8   2  11     2136.75     2164.22     42.50 o 
  -6   2  11     1248.88     1258.22     18.99 o 
  -4   2  11     8725.60     8712.94    179.80 o 
  -2   2  11      232.73      225.17      9.87 o 
   0   2  11     1859.96     1995.94     33.90 o 
   2   2  11     2215.79     2215.63     34.79 o 
   4   2  11        5.73        6.13      4.19 o 
   6   2  11     4471.89     4558.25     91.88 o 
   8   2  11      961.71      918.34     24.24 o 
  10   2  11      546.48      500.46     17.45 o 
  12   2  11        0.13        3.02      8.00 o 
  14   2  11       73.60       82.90     27.69 o 
 -15   3  11      915.16      859.59     34.07 o 
 -13   3  11      605.51      597.87     19.13 o 
 -11   3  11     1611.38     1629.04     31.24 o 
  -9   3  11     2418.52     2359.55     68.57 o 
  -7   3  11     3674.37     3639.61     88.69 o 
  -5   3  11     3006.28     3124.63     74.92 o 
  -3   3  11       93.93      102.30     21.04 o 
  -1   3  11      360.20      331.67     10.41 o 
   1   3  11      253.30      239.25     11.23 o 
   3   3  11    13296.47    12640.68    349.81 o 
   5   3  11      346.23      331.35     10.79 o 
   7   3  11     1153.82     1169.13     34.84 o 
   9   3  11     1131.08     1143.05     48.49 o 
  11   3  11      167.40      205.73     19.30 o 
  13   3  11      352.67      302.42     29.59 o 
 -12   4  11     1128.24     1053.73     37.32 o 
 -10   4  11       80.88       62.45     14.31 o 
  -8   4  11     5379.97     5390.88     79.82 o 
  -6   4  11     1073.62     1034.67     43.49 o 
  -4   4  11      383.57      308.06     10.93 o 
  -2   4  11      489.22      460.57     16.57 o 
   0   4  11       62.02       54.76     10.35 o 
   2   4  11     1092.30     1077.92     33.76 o 
   4   4  11     2156.51     2252.97    106.65 o 
   6   4  11      242.28      263.20     20.07 o 
   8   4  11      678.28      680.00     73.58 o 
  10   4  11     1136.38     1202.22     48.15 o 
  -7   5  11       69.14       57.06     18.16 o 
  -5   5  11      284.81      306.31     19.20 o 
  -3   5  11      193.02      172.50     18.38 o 
  -1   5  11     3747.34     3719.17    141.44 o 
   1   5  11      608.53      642.93     29.28 o 
   3   5  11      435.68      441.69     26.02 o 
   5   5  11     2616.41     2770.08    137.07 o 
   7   5  11     8136.60     8541.11    114.43 o 
 -16   0  12      349.34      328.23     26.06 o 
 -14   0  12      291.17      242.61     22.74 o 
 -12   0  12     1681.90     1740.67     73.59 o 
 -10   0  12      936.61      936.45     37.60 o 
  -8   0  12     1468.29     1550.85     44.21 o 
  -6   0  12     2770.57     2769.32     65.46 o 
  -4   0  12       40.76       46.31      3.32 o 
  -2   0  12      103.70       85.11      6.92 o 
   0   0  12    26645.81    26694.76    461.31 o 
   2   0  12     5963.66     5914.50     82.22 o 
   4   0  12      603.04      606.57     23.11 o 
   6   0  12      237.63      178.56     17.70 o 
   8   0  12     7631.49     7945.69    256.29 o 
  10   0  12      133.55      140.13     14.07 o 
  12   0  12     1453.18     1505.75     88.29 o 
  14   0  12       55.27       37.23     25.99 o 
  16   0  12       55.63       55.26     28.17 o 
 -15   1  12     2249.83     2178.54     49.90 o 
 -13   1  12      697.40      726.00     16.68 o 
 -11   1  12     1441.51     1446.03     38.21 o 
  -9   1  12      550.81      566.82     16.69 o 
  -7   1  12     2091.32     2156.36     31.92 o 
  -5   1  12     2069.96     2067.63     38.76 o 
  -3   1  12     8124.52     7879.37    141.74 o 
  -1   1  12     4361.93     4233.23     94.95 o 
   1   1  12     4294.82     4440.92     47.72 o 
   3   1  12     8423.01     8081.70    143.24 o 
   5   1  12     6886.55     6810.61    209.84 o 
   7   1  12      737.13      691.93     18.65 o 
   9   1  12       13.22        8.28      4.32 o 
  11   1  12      489.19      495.45     22.36 o 
  13   1  12       11.29       10.89      7.08 o 
  15   1  12     1487.02     1486.32     72.38 o 
 -16   2  12     1264.34     1246.12     37.88 o 
 -14   2  12      966.78     1017.36     40.01 o 
 -12   2  12     1289.16     1355.23     42.35 o 
 -10   2  12     1144.37     1153.88     34.88 o 
  -8   2  12        5.06        2.02      3.03 o 
  -6   2  12      372.31      337.18     12.47 o 
  -4   2  12      296.79      295.08     10.92 o 
  -2   2  12     3203.72     3258.43     66.68 o 
   0   2  12     1611.50     1587.71     43.05 o 
   2   2  12      378.35      318.88     16.49 o 
   4   2  12     9054.56     8971.71    201.22 o 
   6   2  12      329.46      302.16     12.29 o 
   8   2  12       98.93       72.19     14.68 o 
  10   2  12        0.36        4.05      2.56 o 
  12   2  12      499.78      464.48     29.45 o 
  14   2  12      548.61      535.90     24.57 o 
 -13   3  12      226.77      251.50     23.19 o 
 -11   3  12     3424.39     3650.59    147.03 o 
  -9   3  12     1245.18     1271.14     52.97 o 
  -7   3  12       23.80       21.93      7.55 o 
  -5   3  12      193.97      185.31     11.66 o 
  -3   3  12     2353.39     2238.92     55.05 o 
  -1   3  12       10.89        9.70      5.43 o 
   1   3  12      565.73      541.20     16.65 o 
   3   3  12      966.68      991.02     40.55 o 
   5   3  12      592.86      642.81     23.94 o 
   7   3  12       42.68       49.02      7.36 o 
   9   3  12      179.07      185.55      8.34 o 
  11   3  12     3626.30     3479.65    127.87 o 
  13   3  12     2385.57     2359.38    120.03 o 
 -12   4  12       81.04       62.43     10.63 o 
 -10   4  12      210.87      158.02     14.73 o 
  -8   4  12     1263.38     1252.85     52.59 o 
  -6   4  12     2575.30     2560.04     39.08 o 
  -4   4  12      321.84      261.39     19.34 o 
  -2   4  12       60.66       49.55     10.14 o 
   0   4  12     1148.42     1183.94     49.39 o 
   2   4  12      123.90      134.43     11.74 o 
   4   4  12      262.66      239.90      8.30 o 
   6   4  12      429.95      414.83     22.76 o 
   8   4  12     2468.90     2554.80     95.71 o 
  10   4  12      627.45      572.80     47.91 o 
  -7   5  12      168.65      127.46     18.28 o 
  -5   5  12       16.30        9.68      5.74 o 
  -3   5  12       13.75       21.27     17.93 o 
  -1   5  12        0.37        0.45      8.74 o 
   1   5  12       13.48       13.35      8.69 o 
   3   5  12      182.50      172.92     19.17 o 
   5   5  12      281.59      258.17     36.28 o 
 -15   1  13      258.47      259.27     12.10 o 
 -13   1  13     2980.47     2967.68    106.34 o 
 -11   1  13     1294.26     1232.60     47.29 o 
  -9   1  13     1041.85     1062.46     26.99 o 
  -7   1  13      697.10      701.35     17.15 o 
  -5   1  13     1955.23     1929.21     51.67 o 
  -3   1  13       14.84        9.48      2.31 o 
  -1   1  13       23.34       48.79      2.42 o 
   1   1  13     2055.78     2211.68     41.15 o 
   3   1  13     1148.62     1176.71     32.13 o 
   5   1  13       15.76       16.68      5.83 o 
   7   1  13      788.21      775.60     20.72 o 
   9   1  13     6176.85     6513.99    177.03 o 
  11   1  13      921.98      911.73     22.48 o 
  13   1  13        0.29        6.14      6.23 o 
  15   1  13      521.80      533.12     24.10 o 
 -14   2  13      561.64      521.49     17.69 o 
 -12   2  13       32.71       30.00      7.16 o 
 -10   2  13     1899.85     1959.25     80.52 o 
  -8   2  13        3.59        6.57      5.18 o 
  -6   2  13     1077.15     1063.10     28.40 o 
  -4   2  13      601.21      621.97     19.98 o 
  -2   2  13      302.18      298.95     21.58 o 
   0   2  13      110.15      106.40     11.37 o 
   2   2  13     1658.48     1576.86     40.21 o 
   4   2  13      157.72      170.70      8.81 o 
   6   2  13     3336.95     3363.24     80.30 o 
   8   2  13      363.89      350.12     13.36 o 
  10   2  13        1.72        7.39      6.51 o 
  12   2  13     2892.53     2901.13    117.01 o 
  14   2  13     2028.32     2078.95     99.87 o 
 -13   3  13      460.11      413.70     18.21 o 
 -11   3  13      110.19      122.32     13.30 o 
  -9   3  13       74.68       69.25     14.16 o 
  -7   3  13       11.66        8.77      4.73 o 
  -5   3  13      811.66      782.56     32.25 o 
  -3   3  13     2079.63     2183.47     56.22 o 
  -1   3  13     2277.97     2244.16     55.75 o 
   1   3  13      118.36      118.68     10.25 o 
   3   3  13      168.31      150.99      9.95 o 
   5   3  13       80.08       59.53     17.53 o 
   7   3  13       56.76       45.15     11.43 o 
   9   3  13     1140.77     1144.72     47.46 o 
  11   3  13     1181.90     1121.09     41.58 o 
 -10   4  13       78.78       51.48     14.05 o 
  -8   4  13      704.23      707.80     23.17 o 
  -6   4  13      132.86      127.44     12.23 o 
  -4   4  13     1620.49     1551.68     63.33 o 
  -2   4  13     1695.27     1784.78     30.74 o 
   0   4  13      601.76      619.26     17.67 o 
   2   4  13        6.63        8.58      8.81 o 
   4   4  13      256.65      206.57     12.33 o 
   6   4  13       25.22       22.30      7.76 o 
   8   4  13     1179.46     1187.48     36.10 o 
  -5   5  13     3538.71     4027.42    140.32 o 
  -3   5  13     1214.98     1177.70     61.91 o 
  -1   5  13      458.06      419.27     38.01 o 
   1   5  13     2912.23     3045.66    144.95 o 
   3   5  13     1230.20     1244.91     81.67 o 
 -14   0  14       50.40       35.26     10.42 o 
 -12   0  14     2447.46     2625.39     87.79 o 
 -10   0  14     2644.39     2702.97    154.45 o 
  -8   0  14       54.15       43.43      9.65 o 
  -6   0  14     6359.55     6927.89    225.32 o 
  -4   0  14     7332.08     7320.20    221.79 o 
  -2   0  14       47.92       31.65      6.01 o 
   0   0  14      191.87      216.43     11.31 o 
   2   0  14      323.18      421.33     17.67 o 
   4   0  14      153.45      142.44     32.95 o 
   6   0  14     2893.11     3071.90    102.65 o 
   8   0  14      260.87      237.50     14.08 o 
  10   0  14      137.47      148.90     14.16 o 
  12   0  14      511.49      595.09     25.70 o 
  14   0  14      251.70      234.11     28.12 o 
 -15   1  14      541.83      525.97     21.39 o 
 -13   1  14      544.26      523.25     19.12 o 
 -11   1  14      921.07      878.21     18.59 o 
  -9   1  14     4769.60     4743.46    172.84 o 
  -7   1  14     5861.23     5913.34    138.63 o 
  -5   1  14     1958.26     1880.24     47.66 o 
  -3   1  14     1120.62     1086.68     28.02 o 
  -1   1  14     2294.93     2269.47     65.21 o 
   1   1  14       40.73       22.52      3.77 o 
   3   1  14      457.04      502.64     24.11 o 
   5   1  14     1132.81     1216.49     30.99 o 
   7   1  14      856.47      822.80     30.41 o 
   9   1  14      937.68      927.75     39.75 o 
  11   1  14      146.33      159.93      7.36 o 
  13   1  14     1136.31     1131.83     44.38 o 
 -14   2  14      208.79      212.76     19.30 o 
 -12   2  14      526.35      492.68     16.57 o 
 -10   2  14     1916.07     1928.51     51.25 o 
  -8   2  14     2266.36     2419.79     98.65 o 
  -6   2  14     1324.45     1314.73     38.99 o 
  -4   2  14       21.59       21.78      5.39 o 
  -2   2  14      750.39      647.95     26.90 o 
   0   2  14      120.24      114.18     23.47 o 
   2   2  14      480.13      495.75     25.67 o 
   4   2  14        2.12       13.57      4.16 o 
   6   2  14     2248.77     2324.50     64.92 o 
   8   2  14      627.48      628.79     15.30 o 
  10   2  14      137.69      151.40      6.82 o 
  12   2  14      103.90       99.64     13.07 o 
 -11   3  14      501.75      517.82     18.66 o 
  -9   3  14      185.52      168.36     10.38 o 
  -7   3  14      443.09      397.60     12.54 o 
  -5   3  14        7.31       12.02      3.74 o 
  -3   3  14        4.43        9.95      4.70 o 
  -1   3  14     3058.44     3103.05     86.17 o 
   1   3  14     2557.36     2701.55     87.89 o 
   3   3  14       29.78       34.92      9.06 o 
   5   3  14     3947.02     3986.04     66.16 o 
   7   3  14     5266.13     5582.35    240.74 o 
   9   3  14      718.36      752.09     28.03 o 
  11   3  14       59.62       45.98     15.79 o 
  -8   4  14        1.05        6.24      5.52 o 
  -6   4  14      108.74      113.14     14.34 o 
  -4   4  14      853.46      842.06     24.10 o 
  -2   4  14      632.05      608.37     27.50 o 
   0   4  14      151.53      153.45      7.00 o 
   2   4  14     1748.22     1839.60     85.67 o 
   4   4  14     5823.55     5848.18    244.58 o 
   6   4  14       54.44       30.08      8.62 o 
   8   4  14      217.08      171.63     11.92 o 
 -13   1  15       52.72       42.72     11.25 o 
 -11   1  15      678.39      643.46     34.16 o 
  -9   1  15        0.29        5.43      4.06 o 
  -7   1  15     1299.55     1303.43     47.64 o 
  -5   1  15      274.43      269.96     15.91 o 
  -3   1  15     2372.41     2485.88     69.98 o 
  -1   1  15     2321.52     2279.02     63.23 o 
   1   1  15      111.43      144.04      8.44 o 
   3   1  15     2579.34     2675.55     72.39 o 
   5   1  15     5320.48     5438.30    169.83 o 
   7   1  15       78.75       51.60     11.37 o 
   9   1  15      223.56      200.88     11.04 o 
  11   1  15     1029.59     1015.11     28.87 o 
  13   1  15        0.15        8.21      4.79 o 
 -12   2  15      528.73      514.97     17.91 o 
 -10   2  15      550.38      566.67     25.83 o 
  -8   2  15        0.09        4.02      4.14 o 
  -6   2  15     1330.46     1276.33     53.76 o 
  -4   2  15        9.56        5.55      5.26 o 
  -2   2  15       16.56       23.52      9.51 o 
   0   2  15     2935.23     3086.31    100.70 o 
   2   2  15     3632.22     3767.36    120.37 o 
   4   2  15      191.12      193.14     16.82 o 
   6   2  15     1736.34     1743.59     83.42 o 
   8   2  15      543.58      577.84     27.65 o 
  10   2  15       71.29       40.86      8.62 o 
  12   2  15      733.05      733.06     25.29 o 
 -11   3  15        0.14        7.84      4.97 o 
  -9   3  15      587.35      580.68     19.74 o 
  -7   3  15      153.38      143.20     10.81 o 
  -5   3  15      465.93      419.72     15.45 o 
  -3   3  15     2946.73     2694.75     90.60 o 
  -1   3  15      633.83      640.52     29.73 o 
   1   3  15      201.46      182.69     12.54 o 
   3   3  15     4090.52     4126.65     72.27 o 
   5   3  15       85.27       49.40     13.71 o 
   7   3  15      350.63      321.45     18.43 o 
   9   3  15       34.44       22.04      5.67 o 
  -8   4  15      550.16      520.90     18.29 o 
  -6   4  15       63.08       81.94     14.96 o 
  -4   4  15      524.07      548.30     17.08 o 
  -2   4  15     1163.97     1146.83     31.23 o 
   0   4  15      432.80      404.12     26.14 o 
   2   4  15     1619.37     1578.45     53.26 o 
   4   4  15      144.98      167.77     24.08 o 
   6   4  15      630.67      614.51     26.88 o 
 -12   0  16       33.31       42.40     17.19 o 
 -10   0  16       43.02       10.44     10.47 o 
  -8   0  16     3604.54     3599.70    209.78 o 
  -6   0  16     5485.84     5933.92    325.17 o 
  -4   0  16     1308.69     1273.36     54.37 o 
  -2   0  16       95.05       94.00     25.86 o 
   0   0  16      624.85      655.56     35.78 o 
   2   0  16       40.75       24.31      8.49 o 
   4   0  16     1539.70     1718.06     72.31 o 
   6   0  16     5970.67     6587.12    372.97 o 
   8   0  16      838.43      922.08     53.69 o 
  10   0  16     1013.61     1103.71     44.87 o 
 -13   1  16     1160.72     1166.77     49.65 o 
 -11   1  16      780.70      732.61     26.30 o 
  -9   1  16      220.53      220.86     21.49 o 
  -7   1  16        0.16        6.46      5.15 o 
  -5   1  16        0.61        5.22      3.12 o 
  -3   1  16      683.66      730.05     39.02 o 
  -1   1  16      756.50      755.68     32.26 o 
   1   1  16      488.57      490.77     20.30 o 
   3   1  16      560.35      528.66     18.62 o 
   5   1  16      977.00      981.47     41.55 o 
   7   1  16      671.18      690.24     14.60 o 
   9   1  16     5154.32     5352.56    127.82 o 
  11   1  16     2452.52     2557.53     85.26 o 
 -12   2  16      925.78      886.96     34.33 o 
 -10   2  16       78.68       78.92     18.29 o 
  -8   2  16      405.63      388.82     20.84 o 
  -6   2  16      461.42      451.05     18.26 o 
  -4   2  16        1.22        6.52      5.32 o 
  -2   2  16     1062.07     1132.58     56.99 o 
   0   2  16      111.00      123.13     19.07 o 
   2   2  16       23.67       14.09      6.69 o 
   4   2  16      431.80      410.99     14.51 o 
   6   2  16      786.93      767.52     40.54 o 
   8   2  16      929.22      877.41     29.82 o 
  10   2  16     1358.98     1343.63     54.89 o 
  -9   3  16      330.35      291.01     14.01 o 
  -7   3  16     1427.52     1478.43     37.40 o 
  -5   3  16     3822.50     3578.88    218.44 o 
  -3   3  16      878.97      958.97     46.75 o 
  -1   3  16      736.84      727.68     36.62 o 
   1   3  16     2380.26     2554.64    119.80 o 
   3   3  16     1869.83     1918.14     92.15 o 
   5   3  16        0.10       -3.03      7.58 o 
   7   3  16       66.40       61.52     17.50 o 
  -4   4  16     1316.71     1224.16     44.47 o 
  -2   4  16     2065.82     2229.19     74.83 o 
   0   4  16     1526.24     1634.54     66.01 o 
   2   4  16        5.08        1.64      5.75 o 
   4   4  16      219.45      231.06     18.37 o 
 -11   1  17      187.05      182.34     14.55 o 
  -9   1  17     2572.81     2620.02     76.88 o 
  -7   1  17     1204.28     1168.64     59.11 o 
  -5   1  17       42.10       31.38      7.54 o 
  -3   1  17       75.10       68.28     13.89 o 
  -1   1  17     1620.32     1606.88     78.20 o 
   1   1  17      621.29      602.19     30.77 o 
   3   1  17       46.43       56.19     15.24 o 
   5   1  17        0.00       -5.69     10.56 o 
   7   1  17       89.27       88.13     19.83 o 
   9   1  17        3.36       -9.07      9.12 o 
 -10   2  17      852.35      890.91     39.15 o 
  -8   2  17       32.68       26.49      7.21 o 
  -6   2  17      377.39      386.41     20.22 o 
  -4   2  17     1664.87     1736.63     86.15 o 
  -2   2  17      111.65       97.56     13.77 o 
   0   2  17      382.69      375.41     13.53 o 
   2   2  17      154.58      152.37     13.11 o 
   4   2  17       96.60       84.07     19.21 o 
   6   2  17      433.58      409.17     25.25 o 
   8   2  17      773.93      779.43     42.34 o 
  -7   3  17      783.61      742.19     31.25 o 
  -5   3  17      638.92      552.43     20.59 o 
  -3   3  17       48.96       49.62     13.57 o 
  -1   3  17       24.67       20.33      6.87 o 
   1   3  17      144.09      144.52     12.88 o 
   3   3  17     1131.96     1068.60     34.07 o 
   5   3  17      601.82      584.53     30.67 o 
 -10   0  18     1211.56     1158.30     83.12 o 
  -8   0  18      239.87      213.15     23.09 o 
  -6   0  18       93.54      105.20     48.60 o 
  -4   0  18     1224.71     1178.23    105.37 o 
  -2   0  18     2044.85     2060.83     80.44 o 
   0   0  18     5318.93     5688.77    190.95 o 
   4   0  18      920.44      983.31     57.58 o 
   6   0  18       13.22       13.09      7.67 o 
   8   0  18     3912.53     4004.25    140.17 o 
  -9   1  18       95.14       82.68     26.75 o 
  -7   1  18       64.96       70.70     16.15 o 
  -5   1  18     1136.41     1117.83     57.09 o 
  -3   1  18     2676.41     2757.91    129.26 o 
  -1   1  18     3124.43     3152.24     88.09 o 
   1   1  18     2468.48     2668.40    125.05 o 
   3   1  18     1444.15     1498.95     71.74 o 
   5   1  18     5262.12     5450.68    152.81 o 
   7   1  18       58.55       46.81     14.81 o 
   9   1  18       65.55       43.87     12.16 o 
  -8   2  18        0.22        3.25      5.83 o 
  -6   2  18      164.43      150.19     15.71 o 
  -4   2  18      495.81      492.41     20.77 o 
  -2   2  18      257.13      300.26     17.27 o 
   0   2  18     1014.59      993.10     48.86 o 
   2   2  18      485.52      482.30     19.57 o 
   4   2  18      849.00      825.50     26.98 o 
   6   2  18      822.10      791.15     33.99 o 
  -5   3  18       37.78       22.83     10.46 o 
  -3   3  18      923.84      921.04     39.58 o 
  -1   3  18        9.38       20.42      9.58 o 
   1   3  18      371.30      426.80     25.26 o 
   3   3  18       43.50       36.52     10.89 o 
  -7   1  19      460.34      408.66     38.32 o 
  -5   1  19     1296.94     1250.46     46.18 o 
  -3   1  19       43.69       37.62     15.64 o 
  -1   1  19      413.28      381.28     21.47 o 
   1   1  19      673.10      709.36     35.08 o 
   3   1  19      347.35      383.66     15.88 o 
   5   1  19      215.14      199.34     17.02 o 
   7   1  19     1022.93      969.26     33.28 o 
  -6   2  19       86.19       73.83     29.06 o 
  -4   2  19      919.22      900.70     38.08 o 
  -2   2  19      300.93      310.72     16.58 o 
   0   2  19       36.26       23.37      9.09 o 
   2   2  19      403.95      374.26     21.05 o 
   4   2  19     1311.39     1252.89     51.27 o 
  -6   0  20     4698.32     5045.98     81.50 o 
  -4   0  20     2886.03     3207.30    213.90 o 
  -2   0  20      359.08      357.81     28.62 o 
   0   0  20      126.99       85.64     52.74 o 
   2   0  20       72.71       53.92     17.19 o 
   4   0  20       15.26       16.77     14.42 o 
  -5   1  20      517.24      467.62     27.86 o 
  -3   1  20      586.36      633.64     57.88 o 
  -1   1  20      278.03      271.49     19.73 o 
   1   1  20       21.05       14.27      8.88 o 
   3   1  20      640.25      683.92     36.54 o 
                                                 
